# Supplementary material for: Ptpn22 and Cd2 Variations Are Associated with Altered Protein Expression and Susceptibility to Type 1 Diabetes in Nonobese Diabetic Mice
Source: J Immunol. 2015 Oct 5;195(10):4841–52. doi: 10.4049/jimmunol.1402654 (PMC4635565; doi:10.4049/jimmunol.1402654)
Supplement: Data Supplement [file JI_1402654.zip]

Archive with 2 entries (2 files):
- JI_1402654_Supplemental_Material_1.pdf
- manifest.xml
